# Supplementary material for: Spatiotemporal Dynamics of Assyrtiko Grape Microbiota
Source: Microorganisms. 2024 Mar 14;12(3):577. doi: 10.3390/microorganisms12030577 (PMC10975888; doi:10.3390/microorganisms12030577)
Supplement: Supplementary file 1 [file microorganisms-12-00577-s001.zip › Supplementary Table S1.xlsx]

## Sheet: Supplementary Table S1
Supplementary Table S1: (A) Coordinates of the three sampling sites across Greece (B) Distances between the sampling sites (C) Global horizontal irradiance at the sites of collection (D) Collection dates along with the temperatures occuring during sampling.
	A					B
	Sample	Region/age of vieyard	Year	Sampling Site Coordinates
	At_19_1	ATTICA/2000	2019	37⁰58'81'' Ν 23⁰54'14'' E			ATTICA	EVROS	THESSALONIKI
	At_19_2	ATTICA/2000	2019	37⁰58'81'' Ν 23⁰54'14'' E		ATTICA	0
	At_19_3	ATTICA/2000	2019	37⁰58'81'' Ν 23⁰54'14'' E		EVROS	363.5 km	0
	At_19_4	ATTICA/2000	2019	37⁰58'81'' Ν 23⁰54'14'' E		THESSALONIKI	293.4 km	244.1 km	0
	At_20_1	ATTICA/2000	2020	37⁰58'81'' Ν 23⁰54'14'' E
	At_20_2	ATTICA/2000	2020	37⁰58'81'' Ν 23⁰54'14'' E		C
	At_20_3	ATTICA/2000	2020	37⁰58'81'' Ν 23⁰54'14'' E
	At_20_4	ATTICA/2000	2020	37⁰58'81'' Ν 23⁰54'14'' E		REGION	GLOBAL HORIZONTAL IRRADIANCE kWh/m2
	Ev_19_1	EVROS/2016	2019	40⁰53'38'' N 25⁰51'11'' E		ATTICA	1724.8
	Ev_19_2	EVROS/2016	2019	40⁰53'38'' N 25⁰51'11'' E		EVROS	1517.7
	Ev_19_3	EVROS/2016	2019	40⁰53'38'' N 25⁰51'11'' E		THESSALONIKI	1591.0
	Ev_19_4	EVROS/2016	2019	40⁰53'38'' N 25⁰51'11'' E
	Ev_20_1	EVROS/2016	2020	40⁰53'38'' N 25⁰51'11'' E		D
	Ev_20_2	EVROS/2016	2020	40⁰53'38'' N 25⁰51'11'' E
	Ev_20_3	EVROS/2016	2020	40⁰53'38'' N 25⁰51'11'' E		REGION	COLLECTION DATE	TEMPERATURE
	Ev_20_4	EVROS/2016	2020	40⁰53`38'' N 25⁰51`11'' E		ATTICA	2019-08-29	32°C
	Th_19_1	THESSALONIKI/2000	2019	40⁰32'15'' Ν 23⁰00'06'' E			2020-09-07	32°C
	Th_19_2	THESSALONIKI/2000	2019	40⁰32'15'' Ν 23⁰00'06'' E		EVROS	2019-08-21	32°C
	Th_19_3	THESSALONIKI/2000	2019	40⁰32'15'' Ν 23⁰00'06'' E			2020-08-22	28°C
	Th_19_4	THESSALONIKI/2000	2019	40⁰32'15'' Ν 23⁰00'06'' E		THESSALONIKI	2019-08-27	32°C
	Th_20_1	THESSALONIKI/2000	2020	40⁰32'15'' Ν 23⁰00'06'' E			2020-08-26	32°C
	Th_20_2	THESSALONIKI/2000	2020	40⁰32'15'' Ν 23⁰00'06'' E
	Th_20_3	THESSALONIKI/2000	2020	40⁰32'15'' Ν 23⁰00'06'' E
	Th_20_4	THESSALONIKI/2000	2020	40⁰32'15'' Ν 23⁰00'06'' E
