# Supplementary material for: Spatiotemporal Dynamics of Assyrtiko Grape Microbiota
Source: Microorganisms. 2024 Mar 14;12(3):577. doi: 10.3390/microorganisms12030577 (PMC10975888; doi:10.3390/microorganisms12030577)
Supplement: Supplementary file 1 [file microorganisms-12-00577-s001.zip › Supplementary Table S2.xlsx]

## Sheet: Supplementary Table S2
Supplementary Table S2: Relative abundance of the 127 identified bacterial OTUs, in each sample.
	At_19_1	At_19_2	At_19_3	At_19_4	At_20_1	At_20_2	At_20_3	At_20_4	Ev_19_1	Ev_19_2	Ev_19_3	Ev_19_4	Ev_20_1	Ev_20_2	Ev_20_3	Ev_20_4	Th_19_1	Th_19_2	Th_19_3	Th_19_4	Th_20_1	Th_20_2	Th_20_3	Th_20_4
Region	ATTICA	ATTICA	ATTICA	ATTICA	ATTICA	ATTICA	ATTICA	ATTICA	EVROS	EVROS	EVROS	EVROS	EVROS	EVROS	EVROS	EVROS	THESSALONIKI	THESSALONIKI	THESSALONIKI	THESSALONIKI	THESSALONIKI	THESSALONIKI	THESSALONIKI	THESSALONIKI
o__Actinomycetales_unclassified	18.6825	12.8549	21.3074	9.22615	21.0896	11.4666	15.1938	22.982	15.3173	17.9197	23.8398	32.738	17.118	23.3571	20.4036	23.3851	11.7612	11.3583	20.8181	16.13	6.13806	11.8319	6.00554	7.86271
g__Bacillus	5.30504	4.82102	2.66357	1.99614	1.7112	1.90585	1.84885	5.05357	2.88652	4.02645	2.18156	1.02859	18.3981	4.1994	8.37915	3.58006	4.62111	3.5196	5.34722	5.89445	2.36443	8.24459	2.83958	2.42458
g__Skermanella	4.84345	3.21401	5.81092	2.40966	2.71142	2.45021	1.60812	2.76774	1.09034	1.4952	1.85844	8.36912	1.43951	1.8371	2.48255	2.09223	1.39255	1.11982	3.98111	2.55147	1.10656	1.76929	1.41258	1.17381
g__Escherichia	4.84345	0.357622	0.726229	38.0053	0.447119	0.120595	0	0.841727	7.74701	3.16433	4.84884	2.18288	0	0	0	7.48548	0.862714	0.799513	0	3.63648	0.151316	0.05283	0.0658931	0.0235994
f__Sphingomonadaceae_unclassified	3.69056	3.57049	4.84225	2.30654	3.89711	2.26876	4.42127	2.04488	4.41814	7.16161	3.82459	3.5718	2.55924	8.66029	6.90445	2.60399	2.23338	9.91943	2.6161	2.96153	4.84621	2.02929	4.16053	3.11615
f__Oxalobacteraceae_unclassified	3.45976	2.3211	2.66356	0.963865	2.31729	2.23945	1.60812	2.52679	1.20816	0.71951	1.75074	0.522677	2.3999	1.3119	1.86191	0.604397	0.287955	0.160151	0.568574	0.791506	35.7043	37.3446	24.5977	28.3604
f__Microbacteriaceae_unclassified	3.34437	2.49991	2.17869	2.13398	4.79245	13.1313	7.95801	3.72994	2.70979	2.76136	3.31352	2.5254	2.08013	1.8371	1.62959	2.69663	1.59182	2.55993	3.07183	2.34591	1.89505	0.932295	0.733061	0.883439
g__Nocardioides	2.99817	1.96348	5.56848	0.895455	1.29057	2.39048	1.44717	0.72125	0.795801	1.55354	1.26606	1.84037	0.319771	0.787805	0.852961	0.604397	0.729103	0.959664	0.910376	2.55147	0.151315	0.296262	0.169881	0.312949
g__Massilia	2.42227	2.3211	0.726229	1.65205	0.973725	0.968138	1.04549	0.120476	0.677984	0.863196	0.753936	0.0544674	0.480195	0	0.310872	0.0926365	0.4423	0.480453	0.568574	1.23123	6.4901	2.03965	25.0559	16.6992
o__Rhizobiales_unclassified	2.42227	2.14229	2.42113	1.82461	1.73769	3.93341	1.44717	2.76774	1.06035	1.98459	2.37057	1.24437	1.11974	3.41159	1.93935	1.72055	2.67453	4.1602	2.50326	3.90031	0.33557	0.487901	0.458163	0.559204
f__Micromonosporaceae_unclassified	2.30687	0.178811	0.242439	0	0.0264959	0	0.723583	0.120476	3.88797	0.230114	3.63663	0.126741	0.160424	0.262602	0.543196	0.0926365	1.12763	2.88023	1.81966	2.40525	0.0164697	0.0476506	0.039124	0.0205212
p__Proteobacteria_unclassified	2.30687	1.07172	0.726229	0.963865	1.05321	0.968138	0.643807	0.841727	1.14925	1.72531	2.45082	0.739499	1.9197	1.04929	1.39616	0.883436	1.06083	1.44012	1.70682	1.87652	1.66035	1.3829	1.49186	1.09276
f__Acetobacteraceae_unclassified	1.96068	1.07172	2.42113	2.13398	3.05476	1.78525	0.562631	1.44411	0.85471	1.61079	0.915494	1.74924	0.799965	0.525203	0.698078	0.837118	1.68051	4.00005	2.6161	2.3173	0.871866	1.0017	0.811309	0.582803
f__Enterobacteriaceae_unclassified	1.96068	4.99868	3.14735	10.6372	0.921837	3.26733	1.04549	1.56458	2.8576	1.4952	2.85524	2.02053	0.480195	0.262602	0.388313	2.18487	3.6697	1.60027	1.36502	3.02086	3.50496	3.71468	1.80588	10.8527
o__Clostridiales_unclassified	1.96068	1.07172	0.242439	0.481933	0.210863	0.151025	0.240728	0.72125	0.235634	0.546655	0.430821	0.324709	0.160424	0.525203	0.232324	0.232721	1.34878	0.320302	0.113934	2.96153	0	0.0207177	0	0
g__Methylobacterium	1.61448	1.24938	1.6949	2.23813	0.895341	3.72153	2.57243	0.602381	0.82472	3.25076	1.31992	0.072274	0	0.525203	0	0.279039	0.995174	3.03914	1.70682	1.84791	1.86108	2.20954	1.57011	1.54935
g__Turicibacter	1.61448	0.535286	0.242439	0.413523	0.763966	0.574797	0.884535	1.32363	1.06035	1.00688	0.592378	0	2.88009	0.787805	0.698078	1.20879	1.43747	0.320302	1.93359	2.87358	0.0339688	0.0321124	0.0525086	0.0441207
c__Alphaproteobacteria_unclassified	1.38369	7.85622	0.48379	0.688184	0.553102	1.08873	5.14486	0.962203	1.82617	2.53125	2.42442	2.2363	1.59993	2.3623	2.32767	1.99959	0.707218	1.76042	1.59288	2.19969	0.972743	1.2876	1.07282	0.846501
f__Bacillaceae_unclassified	1.26829	0.178811	0.968668	0.309376	0.921837	0.907277	0.40168	1.80554	1.62052	1.237	0.915494	0.685032	3.68006	0.787805	1.70703	1.85951	0.752139	0.799513	1.81966	1.32024	0.386009	0.826635	0.405654	0.266776
f__Lachnospiraceae_unclassified	1.26829	2.3211	0.48379	0.206251	0	0.0912913	1.04549	0.120476	0.619076	1.17974	0.430821	0.126741	0.319771	0	0	0.138955	0.464184	0	0.341802	0.762898	0.0164697	0	0	0
g__Paracoccus	1.26829	0.714097	0.242439	0.344092	0.526606	0.484633	0.321903	1.32363	0.942537	0.517485	0.538526	0.884047	0	0	0.310872	0.232721	0.663449	0.639362	0.568574	1.11468	0	0.180244	0.039124	0.0420685
g__Geodermatophilus	1.15289	0.357622	0	0	0	0.666088	0.321903	0	0.41236	0	0.242865	0.541531	0.160424	0	0.232324	0.279039	0.707218	0.799513	0.796442	1.23123	0.519825	1.03278	0.667168	0.614611
o__Solirubrobacterales_unclassified	1.03749	1.07172	2.17869	0.791309	0.579598	0.393341	0.803359	0.72125	1.62052	1.26508	1.67049	1.22656	1.28016	2.3623	3.33551	1.44151	0.729103	1.76042	1.81966	1.52474	0.620702	1.10218	0.431394	0.754156
f__Nocardioidaceae_unclassified	0.922095	1.60701	0.968668	1.96245	1.50033	3.05544	3.29601	0.962203	3.21105	3.30802	2.61238	6.06054	0.799965	1.04929	1.70703	1.53415	1.34878	2.23963	2.6161	0.821175	0.536295	0.821455	0.300637	0.761338
f__Planococcaceae_unclassified	0.922095	0	0.48379	0.172556	0.50011	0.120595	0.240728	0.361428	0.44235	0.747599	0.646231	0.0544674	0.480195	0	0.232324	0.186403	0.199265	0	0.113934	0.557339	0.0339688	0	0.0782481	0.0420685
g__Acinetobacter	0.922095	0.892908	1.45246	0.413523	4.87083	0.605227	0.643807	10.589	1.00145	0.574744	0.189012	0.0356133	4.95914	0.787805	3.33551	5.81125	0.663449	0.320302	0.45464	0.557339	0.36851	0.49308	0.483903	0.262672
f__Comamonadaceae_unclassified	0.807786	0.357622	0.726229	0.378807	0.342239	0.362911	0.964311	0.72125	0.44235	1.1214	0.619833	0.306903	1.11974	0.525203	1.4736	1.72055	0.30984	0.480453	0.45464	0.645284	1.57595	0.243433	0.0658931	2.40612
g__Actinomycetospora	0.807786	0	0.242439	0.481933	0.50011	0.817113	0.964311	1.68506	0.206716	0.172855	0.430821	0.811773	0.639542	0.262602	0.310872	0.325358	0.464184	3.35945	1.93359	0.703561	0.0504385	0.0631889	0.169881	0.0923456
g__Modestobacter	0.807786	0	0	0.0684099	0.289247	0.786683	0.723583	0	0.206716	0.603913	0.592378	0.432597	0.480195	0	0.310872	0.0463183	0.331725	2.39978	0.910376	0.0879452	0.167785	0.212356	0.248129	0.215473
o__Bacillales_unclassified	0.807786	0.178811	0	0.103125	0.447119	0.393341	0.321903	1.20315	1.06035	1.15057	0.807789	0.144548	0.639542	0	0.543196	1.25511	0.507953	0.639362	0.796442	1.05534	1.81167	0.561449	0.339761	0.180587
f__Gaiellaceae_unclassified	0.692388	0.357622	0.242439	0.344092	0.473614	0.242316	0	0	1.73834	1.20783	1.31992	1.26218	2.55924	2.88639	2.40511	0.7908	0.618528	0.799513	1.36502	0.90912	0.35204	0.699221	0.523027	0.394008
g__Pseudomonas	0.692388	2.14229	0.968668	0.206251	1.39545	1.72439	1.20644	1.56458	0.795801	0.690341	0.512127	0.180161	0	0.262602	0.310872	0.558079	0.22115	0.799513	0.113934	0.351781	0.553794	0.185423	2.60381	0.789042
c__Gammaproteobacteria_unclassified	0.692388	1.78582	1.6949	0.0684099	4.37072	7.01928	1.52694	1.44411	0.560167	0.834027	1.0232	0.342516	0.480195	2.3623	0.388313	0.51176	10.4574	8.47931	1.36502	0.322112	9.24054	0.874285	8.55684	0.559204
f__Pseudonocardiaceae_unclassified	0.692388	0.357622	1.45246	0.0684099	0.0529918	0.513936	0.240728	0.120476	0.0888984	0	0.673685	0.126741	0.160424	0	0	0	0.596644	0	0	0	0.0833779	0	0.0257395	0.0461728
g__Rubellimicrobium	0.692388	1.24938	1.21111	0.344092	0.789357	0.605227	0.321903	0.72125	0.560167	1.29425	1.07705	1.0464	0.639542	0.262602	0.620637	0.0926365	0.707218	0.639362	1.02431	0.850843	0.251163	0.254827	0.274898	0.204186
g__Rubrobacter	0.57699	1.60701	0.968668	0.688184	0.579598	0.998569	0.321903	0.361428	0.85471	0.603913	1.64303	0.811773	0.960389	3.6742	2.01679	0.976073	1.1714	1.44012	3.29861	1.23123	0.905834	2.51202	1.05944	0.930638
f__Nakamurellaceae_unclassified	0.57699	0	0.242439	0.791309	0.131376	0.756252	0	0	0.147807	0	0	0.0178066	0	0	0.0774413	0	0.110575	1.76042	0.227868	0	0.0339688	0	0	0.0697722
f__Rhodobacteraceae_unclassified	0.57699	0	0	0.206251	0	0.0912913	0.160952	0	0.176726	0.230114	0.135159	0.0900806	0	0.262602	0.310872	0.51176	0.154344	0.160151	0.113934	0.17589	2.09577	0.0321124	0.0525086	0.290376
f__Rhodospirillaceae_unclassified	0.57699	1.07172	0.242439	0.413523	0.210863	0.272747	0.0797761	0.72125	0.206716	0.172855	0.323115	0.919661	0	0	0.620637	0.279039	0.331725	0.799513	0.45464	0.762898	0.0669082	0.302478	0.105017	0.241125
g__Atopostipes	0.57699	0.178811	0	0.103125	0.10488	0.0912913	0.321903	0.120476	0	0.230114	0.21541	0	0	0	0.310872	0.465442	0.132459	0.160151	0.113934	0.17589	0	0	0	0
g__Enterobacter	0.57699	9.64089	0	0	0	0.151025	0.0797761	0.120476	2.0618	0.977712	1.61663	0	0	0	0	0	0	0	0	0	0.184255	0	0.614659	1.13175
g__Ornithinimicrobium	0.57699	0.357622	0	0.103125	0.184367	0.272747	0.0797761	0	0.294543	0.431058	0.56598	0.541531	0.160424	0	0.0774413	0.0463183	0.331725	0	0	0.557339	0	0	0	0
g__Pontibacter	0.57699	0	0.242439	0	0	0.0608608	0	0.120476	0.147807	0.114517	0.189012	0	0	0	0	0	0.0886903	0	0.341802	0.146222	0.0164697	0.0476506	0	0.0235994
o__Myxococcales_unclassified	0.461592	0.178811	1.6949	0.172556	0.815853	0.120595	0.160952	0.120476	0.471269	0.517485	1.05065	0.234629	0.319771	0	0.620637	0.371676	0.22115	0.480453	0	0.527671	0.117347	0.11084	0.117372	0.283193
p__Actinobacteria_unclassified	0.461592	0.357622	0.726229	0.275682	0.447119	0.423772	0.482855	0.361428	1.76726	1.26508	1.83204	1.98387	1.28016	3.9368	2.40511	1.34775	0.552874	0.799513	1.47895	0.791506	0.386009	0.736513	0.274898	0.389904
f__C111_unclassified	0.461592	0.178811	0.48379	0.172556	0.262751	0.272747	0.240728	0.120476	0.353452	0.172855	0.269263	0.487064	0.480195	0.525203	0.232324	0.138955	0.287955	0.160151	0.113934	0.234167	0.251163	0.233074	0.0525086	0.12518
f__Rhizobiaceae_unclassified	0.461592	0	0.242439	0	0.0794877	0.725822	0.643807	0	0.383441	0.143686	0.135159	0.379177	0	0.525203	0.232324	0.138955	0	0.160151	0.45464	0	0.218224	0.0476506	0	0
f__Solirubrobacteraceae_unclassified	0.461592	0.357622	0.242439	0.137841	0.10488	0.0304304	0	0.120476	0.471269	0.431058	0	0.270242	0.319771	1.04929	0.232324	0.0926365	0.30984	0.160151	0.568574	0.351781	0.251163	0.3926	0.130757	0.134414
f__Sphingobacteriaceae_unclassified	0.461592	0.178811	0.48379	0.0684099	0.10488	0.0608608	0.482855	0.240952	0.265624	0.114517	0.296717	0	0.160424	0	0.154883	0.232721	0.22115	0.480453	0.113934	0.17589	0.0164697	0.0424712	0	0.0441207
g__Cystobacter	0.461592	0.178811	1.6949	0	0	0.120595	0.0797761	1.80554	1.3549	0.574744	0.107705	0.541531	0	0	0	0	0.0668057	0.639362	0.568574	0.205559	0.0504385	0	0.0658931	0.239072
g__Marmoricola	0.461592	0	0	0.206251	0	0	0	0	0.117817	0	0.0274543	0.41479	0	0	0	0	0.110575	0.160151	0	0.17589	0	0	0	0.0533552
g__Paenibacillus	0.461592	0	0	0.137841	0.210863	0.120595	0.0797761	0.240952	0.235634	0.114517	0.189012	0.0356133	0.639542	0.262602	0.310872	0.279039	0.641565	0.480453	0.682508	0.645284	0.201754	0.715795	0.327406	0.29961
g__Yaniella	0.461592	0	0.242439	0.172556	0.10488	0.181455	0	0.240952	0.619076	0.517485	0.646231	0.144548	0.160424	0.262602	0.154883	1.62679	0.0886903	0.160151	0.113934	0.0879452	0	0	0	0
c__Thermoleophilia_unclassified	0.346194	0.357622	0	0.137841	0.131376	0	0.160952	0.120476	0.235634	0.200944	0.458275	0.289096	0.480195	1.31189	0.388313	0.0926365	0.375494	0.799513	0.227868	0.17589	0.0339688	0.100481	0.0916326	0.083111
f__Caulobacteraceae_unclassified	0.346194	0.357622	0	0.137841	0.815853	0.151025	0.562631	1.44411	0.324533	0.114517	0.161558	0.180161	0.160424	0.262602	0.232324	0.325358	0.132459	0.320302	0.682508	0.293504	0.100877	0.200961	0.0782481	0.113893
f__Clostridiaceae_unclassified	0.346194	0.178811	0	0	0.395231	0.484633	0.321903	0.481904	0.560167	0.34463	0.404422	0.197968	2.55924	0	0.852961	0.650715	0.353609	0.160151	0.227868	0.410058	0	0	0	0.0205212
f__Pseudomonadaceae_unclassified	0.346194	0	0.242439	0	0	0.0608608	0	0	0	0	0	0.0356133	0	0.262602	0	0	0.110575	0.160151	0.227868	0.234167	0	0	0.0257395	0
g__Stenotrophomonas	0.346194	0.178811	0	0	0.210863	0	0	0.120476	0	0	0	0	0.160424	0	0.232324	0.186403	0	0	0	0.146222	0	0.026933	0	0.0143649
o__Rhodospirillales_unclassified	0.346194	1.07172	1.45246	0.240966	0	0	0	0	0	0	0	0.072274	0.319771	0.262602	0	0.0926365	0.0437692	0.480453	0.682508	0.117613	0	0	0.0782481	0
o__iii1_15_unclassified	0.346194	0.178811	0.726229	0.103125	0.131376	0	0	0.240952	1.09034	0.546655	0.242865	0.721693	1.43951	2.88639	2.40511	0.743352	0.287955	0.480453	0.341802	0.263836	0.133816	0.355308	0.183265	0.222655
c__Bacilli_unclassified	0.230796	0	0	0.172556	0.421727	0.0608608	0.321903	0.120476	0.206716	0.489396	0.161558	0.162355	0.480195	0.262602	0.698078	0.558079	0.22115	0	0	0.17589	0.117347	0.148131	0.105017	0.0605377
c__Betaproteobacteria_unclassified	0.230796	0.357622	0.48379	0.103125	0.262751	0.695391	0.240728	0.240952	0.265624	0.316541	0.189012	0.0544674	0.480195	0.262602	0.77552	0.51176	0.0886903	0	0.227868	0.205559	0.570264	0.609099	0.458163	0.547917
f__Isosphaeraceae_unclassified	0.230796	0.178811	0.726229	0.172556	0.237359	0.272747	1.28621	0.481904	0.117817	0.603913	0.592378	0.0356133	0.639542	0.787805	0.543196	0.51176	0.177381	0.480453	0.45464	0.410058	0.653642	1.04935	0.667168	0.428894
f__mb2424_unclassified	0.230796	0	0	0.0684099	0	0	0	0	0.147807	0.230114	0.269263	0.144548	0.480195	0.525203	0.388313	0.325358	0	0	0.227868	0.117613	0.0669082	0.0683683	0.0658931	0.032834
f__Polyangiaceae_unclassified	0.230796	0	0.242439	0	0	0	0.0797761	0	0.176726	0	0.135159	0.126741	0	0.262602	0.310872	0	0.0668057	0.160151	0.341802	0.234167	0	0.0745836	0.0658931	0.0625898
f__Xanthomonadaceae_unclassified	0.230796	0	0.968668	0.137841	0.157871	0	0	0.361428	0.324533	0.114517	0.135159	0.180161	0.319771	0.525203	0.154883	0	0.0886903	0.320302	0.113934	0.205559	0	0.0372918	0	0.0143649
g__Alicyclobacillus	0.230796	0	0.242439	0.344092	0.0794877	0.484633	0.0797761	0.72125	0.147807	0	0.135159	0.072274	0.480195	0.262602	1.00895	0	0.729103	1.44012	1.36502	1.61268	0.871866	1.18194	2.14564	1.72173
g__Arthrobacter	0.230796	0	0.48379	0.240966	0.0264959	0.151025	0.160952	0.120476	0	0.0572583	0	0.0178066	0.160424	0	0	0	0.0668057	0	0	0.117613	0.201754	0.0476506	0	0.0184691
g__Lactobacillus	0.230796	0.714097	0.242439	0.0684099	0.895341	0.120595	0.40168	0.120476	4.47705	1.75448	1.69688	1.98387	0.480195	0	0	0.0926365	28.7403	3.67975	0.113934	0.587007	0.0164697	0	0.0257395	0.0143649
g__Planomicrobium	0.230796	0	0.48379	0.275682	1.50033	0.635658	0.240728	0.481904	0.619076	0.747599	0.619833	0.270242	0.160424	0	0.543196	0.604397	0.0886903	0	0.45464	0.410058	0.0833779	0.110839	0.0782481	0.0369382
g__Salinicoccus	0.230796	0.178811	0.242439	0.309376	0.10488	0.513936	0.482855	0	0.706903	0.776768	0.404422	0.162355	0.319771	0	0.232324	0.697033	0.287955	0.480453	0.341802	0.615616	0.0164697	0.0207177	0	0
g__Staphylococcus	0.230796	1.78582	0.48379	0.481933	0.526606	0.513936	0.240728	0.361428	1.67943	0.71951	1.05065	0.324709	0.639542	0	0.232324	0.7908	0.397378	0.480453	1.36502	0.381449	0.100877	0.0901218	0.0658931	0.0646419
o__Burkholderiales_unclassified	0.230796	0.357622	0	0.137841	0	0.181455	0.0797761	0	0.0888984	0.172855	0.161558	0	0.160424	0	0	0.465442	0.110575	0	0.227868	0.146222	0.251163	0.217535	0.314022	0.378617
o__JG30_KF_CM45_unclassified	0.230796	0	0.968668	0.206251	0.447119	0.30205	0.884535	0.841727	0.41236	0.34463	0.376968	0.107887	0.160424	0.787805	0.543196	0.697033	0.287955	0.799513	0.568574	0.674953	0.184255	0.122234	0.117372	0.0974759
p__Bacteroidetes_unclassified	0.230796	1.24938	0.242439	0	0.368735	0.242316	1.52694	0.361428	0.235634	0.230114	0.242865	0.0900806	0.160424	0	0.232324	1.11616	0.0886903	0	0.341802	0.263835	0.184255	0.132593	0.0525086	0.0677201
g__Rathayibacter	0.230796	1.07172	0.968668	0.550343	0.763966	2.26876	0.321903	0.120476	0.41236	0.863196	0.592378	0.197968	0.319771	0	0	0.138955	0	0	0.113934	0.439726	1.59345	0.190603	0.144141	0.645393
c__Ellin6529_unclassified	0.115398	0.357622	0.242439	0.137841	0.10488	0.0912913	0.0797761	0.120476	0.560167	0.402969	0.269263	0.811773	0.319771	1.04929	0.620637	0	0.154344	0.160151	0.45464	0.351781	0.234693	0.343913	0.235774	0.174431
c__Gemm_1_unclassified	0.115398	0	0	0	0	0	0	0	0.383441	0.0864276	0.107705	0.126741	0.639542	0.262602	0.232324	0	0.177381	0	0	0.0582769	0.0504385	0.0580095	0.039124	0.0646419
c__Gemm_3_unclassified	0.115398	0	0	0	0.0529918	0.151025	0.562631	0	0.0589086	0	0	0	0	0.525203	0.232324	0.138955	0	0	0	0	0.167785	0.222715	0.117372	0.206238
f__Bradyrhizobiaceae_unclassified	0.115398	0.357622	0	0	0	0.0608608	0	0.120476	0	0.114517	0.161558	0	0.799966	0.787805	0.620637	0.371676	0	0.160151	0	0	0.0504385	0	0	0
f__Haliangiaceae_unclassified	0.115398	0	0	0	0	0	0	0.120476	0.147807	0	0	0.072274	0.160424	0.787805	0	0.371676	0.0437692	0.160151	0.113934	0.17589	0	0	0.0525086	0.0277037
g__Clostridium	0.115398	0	0	0	0.184367	0	0.160952	0	0.147807	0.143686	0	0	0.319771	0	0.154883	0	0	0	0	0.205559	0.0164697	0.0372918	0.0658931	0.016417
g__Lysinibacillus	0.115398	0.178811	0.242439	0	0.210863	0.0912913	0	0	0	0.574744	0.107705	0.107887	0	0	0	0.279039	0.264919	0.160151	0.45464	0.557339	0	0.026933	0.039124	0
g__Pedobacter	0.115398	0	0.242439	0.0684099	0.921837	0.666088	0.964311	0.481904	0.235634	0.34463	0.107705	0.0900806	0.160424	0	0	0.232721	0.0668057	0.160151	0.45464	0.0879452	0.151316	0.0424712	0.248129	0.0718243
g__Solibacillus	0.115398	0.178811	0	0	0	0.181455	0.0797761	0	0.324533	0.287372	0.269263	0	0.319771	0	0.310872	0.279039	0.353609	0.160151	0.796442	0.587007	0	0.026933	0	0.0143649
g__Sorangium	0.115398	0	0.242439	0	0.289247	0	0	0.120476	0	0	0	0.0900806	0.160424	0	0	0	0.154344	0	0.227868	0.117613	0	0.0901218	0.0658931	0.0348861
o__Acidimicrobiales_unclassified	0.115398	0	0.242439	0.137841	0.0794877	0	0	0	0.147807	0.143686	0.0813068	0.234629	0.160424	0.525203	0.543196	0.186403	0	0.160151	0.341802	0.146222	0.0164697	0.0476506	0.0525086	0.0420685
o__Bacteroidales_unclassified	0.115398	2.49991	0	0.0684099	0.0264959	0.0608608	0.40168	0	0.235634	0.114517	0	0.0356133	0	0	0	0	0.0437692	0	0.45464	0.146222	0.0339688	0.137772	0	0
o__Micrococcales_unclassified	0.115398	0	0.242439	0	0.210863	0.0608608	0.160952	0.240952	0.117817	0.34463	0.404422	0.432597	0	0.787805	0.388313	0.325358	0.22115	0.320302	0.682508	0.645284	0.36851	0.59874	0.39227	0.325262
o__MND1_unclassified	0.115398	0	0	0	0	0	0	0	0.147807	0.0864276	0	0.144548	0.160424	0.525203	0.465754	0.186403	0	0	0	0	0	0	0	0
o__Sva0725_unclassified	0.115398	0	0	0.0684099	0	0.0304304	0	0.120476	0	0.0572583	0.135159	0.180161	0.160424	0.262602	0.0774413	0.138955	0.132459	0	0	0.146222	0.0164697	0.0155382	0	0.016417
p__FBP_unclassified	0.115398	0	0	0.0684099	0	0.0304304	0	0.240952	0.176726	0.172855	0.242865	0.0356133	0	0.262602	0.0774413	0	0.132459	0.160151	0.227868	0	0.100877	0.0849424	0.0782481	0.108763
p__Firmicutes_unclassified	0.115398	0.178811	0	0	0.184367	0.0912913	0.40168	0.120476	0.117817	0	0.107705	0.072274	0.160424	0.262602	0	0	0	0	0.113934	0.146222	0.0164697	0.0631889	0.0916326	0.0554074
g__Pseudonocardia	0.115398	0.535286	0	0.516648	0.973725	0.484633	0.482855	0.481905	0.589086	1.06414	0.35057	1.3533	1.28016	2.88639	0.852961	1.62679	0.22115	1.27997	1.36502	1.49613	0.418948	0.921936	0.58892	0.519187
c__Deltaproteobacteria_unclassified	0	0.357622	0.242439	0.137841	0.315743	0.0608608	0.562631	0.120476	0.0888984	0.460227	0.404422	0.126741	0	0.262602	0.232324	0.0926365	0.177381	0	0.227868	0.17589	0.151316	0.0580095	0.105017	0.23189
c__Gitt_GS_136_unclassified	0	0	0	0	0.131376	0.0304304	0.0797761	0.120476	0.0589086	0	0.0538526	0	0.160424	0.262602	0.232324	0	0	0	0.113934	0	0.0833779	0.127414	0.0525086	0.0677201
c__TM7_1_unclassified	0	0	0.242439	0	0	0	0	0.240952	0.117817	0.230114	0.107705	0.0900806	0.319771	0	0.154883	0.417994	0	0	0	0.0582769	0.0504385	0.0321124	0.039124	0.016417
f__AKIW874_unclassified	0	0	1.21111	0	0.0794877	0.0608608	0.160952	0.120476	0.206716	0	0.0813068	0.360323	0.160424	0	0.465754	0.371676	0.0886903	0	0	0	0.0339688	0.0631889	0.039124	0.0605377
f__Chitinophagaceae_unclassified	0	0	0	0	0.0794877	0.120595	0.0797761	0.120476	0.0589086	0	0.0813068	0	0	0.525203	0.310872	0.0926365	0	0	0	0	0.201754	0.238253	0.130757	0.143649
f__Conexibacteraceae_unclassified	0	0.178811	0	0	0	0.0608608	0	0	0	0.114517	0.0538526	0.107887	0.319771	0.262602	0.154883	0.279039	0	0	0.113934	0	0.100877	0.0953012	0.0782481	0.016417
f__Flavobacteriaceae_unclassified	0	0	0	0	0.131376	0.151025	0.0797761	0	0.147807	0.114517	0.107705	0	0.160424	0	0	0.7908	0.0886903	0	0	0.205559	0	0	0	0
f__Geodermatophilaceae_unclassified	0	0	0.48379	4.64779	0	0	0.0797761	1.32363	0	0.0864276	0	0.0356133	0	0.262602	0	0	0	0	0.341802	2.40525	0.0164697	0	0	0
f__Intrasporangiaceae_unclassified	0	0	0.48379	0	0.0264959	0.0608608	0	0.361428	0.82472	1.237	0.0274543	0.0900806	0	0	0.543196	0.604397	0.154344	0.480453	0.227868	0.0879452	0	0	0	0
f__Patulibacteraceae_unclassified	0	0	0.242439	0.0684099	0.0264959	0.120595	0	0	0	0	0.0538526	0.0178066	0.160424	0	0	0.371676	0.0668057	0.160151	0.113934	0	0.0669082	0.142952	0.0658931	0.0738765
g__Agromyces	0	0	0	0	0	0.756252	0.723583	0	0.0589086	0.0572583	0	0.180161	0	0	0.310872	0.0463183	0	0.160151	0.227868	0.146222	0.0504385	0.0372918	0	0.0461728
g__Balneimonas	0	0	0	0	0	0.242316	0.723583	0	1.09034	0.949624	0.404422	2.99466	0.960389	0	0.698078	0.417994	0	0	0	0	0.905834	1.79104	0.797924	0.76339
g__Candidatus_Tremblaya	0	0	4.6009	0.378807	0	6.05115	3.61791	0	0	0	0	0	0	1.31189	0	0	0	0	2.9579	2.05241	0.0339688	0	0	0
g__Corynebacterium	0	0.178811	0	0	0.210863	0.362911	0.160952	0.72125	0.0888984	0.0572583	0.0274543	0	0.160424	0	0.0774413	0.0926365	0	0.160151	0	0.0296683	0	0	0	0
g__Dietzia	0	0	0	0	0.0794877	0.0304304	0.160952	0.240952	0.795801	0.489396	0.538526	0.306903	0	0	0.465754	0.51176	0.154344	0	0	0.117613	0	0	0	0
g__Enterococcus	0	1.60701	0	0.275682	0.526606	0.362911	1.76907	0.841727	0.294543	0.230114	0.135159	0.107887	0	0	0	0	0.110575	0	0.45464	0.117613	0.0339688	0.0580095	0	0.0143649
g__Flavobacterium	0	0	0	0	0.0264959	0.423772	0.964311	0.240952	0	0.0864276	0	0.0544674	0.319771	0	0.310872	1.81319	0	0	0	0	0.0164697	0	0.0525086	0.0112867
g__Friedmanniella	0	0	0	0	1.71119	2.26876	0.240728	3.24804	0.0589086	0.143686	0	0.0178066	0.160424	0	0.0774413	0	0	0.639362	0	0.0296683	0.70408	1.097	0.523027	0.965524
g__Jeotgalicoccus	0	0.357622	0.48379	0.0684099	0	0.0912913	0	0.120476	0.206716	0.431058	0.107705	0.072274	0	0	0.154883	0.325358	0.0437692	0.320302	0.227868	0.0582769	0	0.026933	0.039124	0
g__Kineococcus	0	0	0	0	0	0.211886	0.160952	0.481904	0.471269	0	0	0.469257	0	0	0	0.0463183	0.110575	1.76042	0	0.0296683	0.386009	0.110839	0.261513	2.2481
g__Listeria	0	0.178811	0.48379	0.0684099	0	0.0608608	0	0	0.294543	0.172855	0.161558	0.126741	0	0	0	0	0.110575	0.160151	0.45464	0	0	0	0.0525086	0
g__Microbacterium	0	1.07172	0	0.172556	0.0529918	1.21045	13.2638	0	0.324533	1.58163	0.161558	0.631612	0	0.262602	0.310872	0.883436	0.199265	0.160151	0	0.0296683	0.167785	0.238253	0.0257395	0.178535
g__Phenylobacterium	0	0	0.242439	0	0	0	0	0	0	0.230114	0.21541	0.107887	0.639542	0.787805	0	0.138955	0.0668057	0	0	0	0	0	0.039124	0
g__Propionibacterium	0	0.535286	0.242439	0	10.1899	0.513936	0.160952	1.80554	0.117817	0	0.161558	0	0.160424	0	0.232324	1.25511	0.110575	0	0	0	0.184255	0.185423	0.039124	0.0625898
g__SMB53	0	0	0.242439	0	1.57982	0.998569	0.562631	1.08268	1.53162	2.10019	1.42762	1.60574	2.3999	0.262602	1.70703	1.81319	0	0.160151	1.47895	0	0.0164697	0.0476506	0.0525086	0.0256515
g__Sphingomonas	0	0	0	0	0	0.151025	0	0	0.324533	0.834027	0	0.342516	0	0	0	0	0	0	0	0	0.251163	0.100481	0	0.162118
g__Sporosarcina	0	0.357622	0	0.0684099	0.10488	0.181455	0.0797761	0.240952	0.206716	0.172855	0.21541	0	0	0	0.232324	0.558079	0.154344	0	0	0.117613	0	0	0	0
g__Steroidobacter	0	0.535286	0	0.137841	0.0794877	0	0	0.120476	0	0.143686	0.107705	0.0356133	0	0	0.232324	0	0.0668057	0	0	0.0582769	0.0833779	0.100481	0.0658931	0.0482249
g__Streptococcus	0	0.178811	0.726229	0.137841	4.42371	0.181455	0.321903	0.120476	0.206716	0.402969	0.135159	0	0	0	0	0.232721	0.110575	0	0	0.234167	0	0	0	0
o__0319_7L14_unclassified	0	0	0	0	0	0	0	0	0.176726	0.143686	0.189012	0.144548	0.160424	0.525203	0.154883	0.0926365	0.0668057	0	0.113934	0.0582769	0.0339688	0.0849424	0.0525086	0.0369382
o__DS_18_unclassified	0	0	0	0	0	0	0	0	0.235634	0.143686	0.296717	0.107887	0.639542	1.5745	0.852961	0	0.0218846	0	0.113934	0.117613	0	0.0631889	0.0525086	0.0297558
o__WD2101_unclassified	0	0	0.48379	0	0.131376	0.0912913	0.40168	0.120476	0.324533	0.143686	0.189012	0.126741	0.799966	1.8371	1.55215	0.138955	0.0668057	0	0.113934	0.0879452	0.100877	0.190602	0.156496	0.117997
p__Chloroflexi_unclassified	0	0	0	0	0.0264959	0.0304304	0	0.120476	0	0.114517	0	0.0356133	0.160424	0.525203	0.154883	0	0.132459	0.160151	0	0.117613	0.0339688	0.15849	0.0916326	0.0625898
