# Supplementary material for: Spatiotemporal Dynamics of Assyrtiko Grape Microbiota
Source: Microorganisms. 2024 Mar 14;12(3):577. doi: 10.3390/microorganisms12030577 (PMC10975888; doi:10.3390/microorganisms12030577)
Supplement: Supplementary file 1 [file microorganisms-12-00577-s001.zip › Supplementary Table S3.xlsx]

## Sheet: Supplementary Table S3
Supplementary Table S3: Relative abundance of the 40 identified fungal OTUs, in each sample.
	At_19_1	At_19_2	At_19_3	At_19_4	At_20_1	At_20_2	At_20_3	At_20_4	Ev_19_1	Ev_19_2	Ev_19_3	Ev_19_4	Ev_20_1	Ev_20_2	Ev_20_3	Ev_20_4	Th_19_1	Th_19_2	Th_19_3	Th_19_4	Th_20_1	Th_20_2	Th_20_3	Th_20_4
Region	ATTICA	ATTICA	ATTICA	ATTICA	ATTICA	ATTICA	ATTICA	ATTICA	EVROS	EVROS	EVROS	EVROS	EVROS	EVROS	EVROS	EVROS	THESSALONIKI	THESSALONIKI	THESSALONIKI	THESSALONIKI	THESSALONIKI	THESSALONIKI	THESSALONIKI	THESSALONIKI
f__Dothioraceae_unclassified	41.1038	38.2149	47.3338	60.4876	30.5617	15.0733	29.4538	17.6981	24.1755	57.8499	54.4208	47.6064	9.67778	12.3964	19.2618	10.932	55.1085	59.373	53.2703	52.4501	43.4066	42.961	55.2248	49.0625
g__Aspergillus	12.1383	10.8046	9.01285	2.4501	6.05216	6.66593	9.79584	20.1758	0.0276198	0.0162428	0.02335	0.0202766	0.0638942	0.0591975	0.0370274	0.0283184	0.108867	0.0984747	0.134594	0.158306	1.3	0.287942	0.0774771	0.7
g__Davidiella	10.4947	1.24133	4.05604	3.4125	15.0417	20.0345	9.87245	14.5871	7.95757	4.08609	4.85782	4.99513	23.7896	21.3023	17.8123	20.4013	5.21213	4.68165	7.88349	7.14966	15.446	17.485	9.02663	9.03334
f__Davidiellaceae_unclassified	6.38872	7.11261	4.94276	5.49869	6.8658	5.7995	3.14829	5.32547	0.390769	0.226384	0.275124	0.255485	0.800881	0.650077	0.485712	0.631719	0.488346	0.479038	0.696599	0.558729	0.879324	0.74865	0.484505	0.469634
g__Cladosporium	6.36464	11.8647	13.5399	10.4681	8.95615	5.86313	5.26545	5.86412	0.118663	0.0416222	0.0335022	0.0547467	0.136601	0.0427538	0.0479178	0.0773311	0.0373258	0.0697529	0.0780849	0.0610463	0.0862495	0.0495261	0.108031	0.0616691
f__Pleosporaceae_unclassified	5.29701	1.70482	6.32356	4.03404	5.29222	7.7294	5.28305	5.34072	9.09612	5.0302	6.61922	5.43615	10.7717	11.0995	8.58599	9.02922	12.8494	11.2456	9.8726	11.9102	9.10353	9.22451	6.03339	5.55022
o__Capnodiales_unclassified	4.96689	5.64304	4.7148	4.92125	6.4909	5.75911	3.47648	5.21368	0.513524	0.344145	0.329946	0.365992	1.03993	0.944968	0.813513	1.11967	0.644907	0.584693	0.87229	0.831885	0.846718	0.961727	0.768223	0.833719
g__Alternaria	2.83062	0.904968	2.40811	1.76139	5.63166	13.7957	12.6874	7.13248	7.63125	3.78661	4.20909	3.85255	8.60259	8.25258	5.30254	6.72998	5.47756	5.0735	5.89027	3.22407	6.36248	7.53141	2.6866	6.39224
g__Erysiphe	2.73329	19.6	1.5726	2.45812	2.97491	2.84284	7.04096	4.86508	32.2783	16.3697	14.3491	23.7033	6.93803	7.8941	7.43052	2.55084	0.181445	0.163099	0.216788	0.396283	0.972937	0.308674	0.117852	0.431684
o__Eurotiales_unclassified	2.26972	0.171183	1.70918	0.410021	2.89993	1.73165	4.92898	0.698206	0.0511478	0.0142125	0.0172587	0.0192627	0.0319471	0.030695	0.0239589	0.0141592	0.149303	0.0964231	0.0205487	0.0631156	0.458595	0.111722	0.708206	5.383
o__Pleosporales_unclassified	1.39675	0.298319	0.839526	0.59448	0.880517	1.66189	1.81071	2.01941	4.49486	3.82214	4.28219	4.79744	5.22721	6.25411	11.8433	17.1773	1.83104	1.48635	1.65828	2.09213	1.02237	0.883406	6.29856	0.671244
g__Pleospora	1.37467	0.21523	1.26833	1.1629	2.26259	2.88812	2.75799	3.04284	3.09751	1.32176	2.34921	1.72959	2.76838	2.96755	2.24233	3.62694	1.28981	1.02783	1.12607	1.23852	0.980299	1.13795	0.940637	1.01161
g__Xenobotryosphaeria	0.488661	0.109117	0.350472	0.233582	0.689012	0.877451	1.37071	0.769348	1.98658	1.14309	1.16852	1.27844	2.22749	1.58956	1.29487	2.05418	0.462425	0.373383	0.621597	0.643573	1.57142	1.25543	0.434308	1.29742
g__Cryptococcus	0.478627	1.14022	0.399679	0.454131	0.21177	0.238637	0.150116	0.226638	0.136053	0.135019	0.16142	0.107466	0.235748	0.33326	0.148109	0.127433	0.383626	0.21131	0.177746	0.259705	2.80206	2.98538	1.20581	0.47675
g__Aureobasidium	0.474614	0.407436	0.525206	0.708765	0.907875	0.452799	0.932789	0.381117	0.433733	0.986752	1.134	0.788759	0.299642	0.495505	0.41928	0.462897	0.611729	0.558023	0.615432	0.967428	1.13912	0.69682	2.09406	1.39467
p__Ascomycota_unclassified	0.296006	0.14916	0.165696	0.11228	0.12767	0.238637	0.307479	0.18192	2.1523	1.40704	1.58171	1.60996	6.14927	7.12892	7.24538	8.99546	2.61903	2.2762	5.79575	5.41346	0.34605	0.350138	0.1866	0.243119
g__Kabatiella	0.248846	0.163175	0.379594	0.488216	0.063835	0.0905598	0.0351996	0.0447177	0.156512	0.501497	0.384768	0.335577	0.0738089	0.0822188	0.263548	0.177535	0.384663	0.525198	0.41611	0.384902	0.215624	0.201559	0.0709297	0.0936896
g__unclassified_Ustilaginales	0.146498	0.0180193	0.0512151	0.0441098	0.325254	0.959444	0	0.525433	0	0	0	0	0.00771137	0	0	0	4.24581	5.81821	6.12658	6.78338	0.650027	0.739435	0.408119	0.865739
g__Epicoccum	0.124423	0.0580621	0.105443	0.105262	0.321201	0.773429	0.534206	0.767315	1.0117	0.595909	0.934001	0.641754	2.21977	2.7472	1.04657	1.35602	2.027	1.4525	1.41272	1.88209	0.795178	0.923718	0.365561	0.298858
g__Sphaeropsis	0.0612081	0	0	0	0	0	0	0	0.0286427	0	0	0.0182489	0.017626	0.0920851	0	0	0.224992	0.226697	0.0667831	0.0589769	0.152514	0.246478	0.616543	0.0996193
c__Dothideomycetes_unclassified	0.0521774	0.0500536	0.0271139	0.0280699	0.0212783	0.028147	0.0207057	0.0243915	0.246532	0.186793	0.196952	0.197697	0.778849	0.755317	0.745992	0.730833	0.472794	0.305682	0.284599	0.313509	0.105182	0.0714096	0.0261894	0.0320205
f__Leptosphaeriaceae_unclassified	0.0431467	0	0	0	0	0	0.0238115	0.491895	0	0	0	0	0.0374553	0.0295988	0.0392054	0.0294076	0.118198	0.0574436	0	0	2.81363	0.864978	2.1148	6.26534
f__Amphisphaeriaceae_unclassified	0.0411399	0	0	0.0300749	0.0922061	0.88357	0.200845	0.379084	0.092066	0.0324857	0.0263957	0.0334563	0.497934	0.42096	0.363739	0.542407	0.0176261	0.0174382	0.0205487	0.0320752	0.0252438	0.0714096	0.123309	1.29505
g__Peniophora	0.0411399	0	0	0	0.0374904	0.0770982	0.12734	0.100615	0.110479	0.0741079	0.129948	0.077051	0.167447	0.198421	0.140486	0.057726	0	0	0	0	0.804645	0.8143	0.416849	0.391362
g__Preussia	0.0381296	0	0	0.0130325	0.0141856	0.028147	0.0300232	0	0.406113	0.280189	0.244668	0.290969	0.720463	1.35168	0.315822	0.479235	0.194924	0.149764	0.134594	0.198659	0.0283992	0.0345531	0.0163684	0
c__Tremellomycetes_unclassified	0.0250853	0.107115	0.10946	0.0461148	0.00911928	0.0342659	0	0.0264241	0.0286427	0.0233491	0.0741109	0.0334563	0.0583861	0.0504275	0.0402945	0.0326751	0.175224	0.0789849	0.0595911	0.065185	6.25519	8.24781	4.37473	1.11953
f__Trichosphaeriales_family_Incertae_sedis_unclassified	0.0230785	0	0	0	0.0405301	0.0636366	0.047623	0.107729	0.124801	0.0741079	0.0700501	0.064885	0.882402	0.450559	0.206918	0.192783	0.128567	0.101552	0.105826	0.14796	0.0347102	0.0414637	0.0436491	0.0296486
g__Quambalaria	0.0200682	0	0	0	3.03672	5.09337	0.543523	3.55709	0	0	0	0	0	0	0	0	0.159672	0.105655	0.0184938	0.0186243	0.642664	0.0253389	4.23942	5.93921
g__Rhodotorula	0.0200682	0.0220236	0.069291	0.0370924	0.0303976	0.0636366	0	0.0315057	0.656737	0.304553	0.717759	0.305162	1.37042	1.10502	1.32645	0.668751	2.2748	1.61047	1.26785	1.33784	0.0252438	0.0334013	0.0141859	0.0355783
g__Arthrinium	0.0180614	0	0.0712995	0.01203	0.0942326	0.111364	0.0559053	0.0741908	0.0787675	0.080199	0.064974	0.0628574	0.486918	0.287218	0.129596	0.111095	0.103683	0.0656498	0.0719203	0.084844	0	0	0	0
c__Sordariomycetes_unclassified	0	0	0	0	0	0.0330421	0.0414113	0.0264241	0.130938	0.0670017	0.0893392	0.0892169	0.376756	0.258715	0.303842	0.290808	0.217734	0.187717	0.462345	0.442844	0.0115701	0.0172765	0.0414666	0.0438799
f__Valsaceae_unclassified	0	0	0	0	0	0	0.0269173	0.0741908	0.353942	0.214202	0.157359	0.266637	3.48664	3.31945	3.25514	4.03538	0	0	0	0	0	0	0	0
g__Cochliobolus	0	0	0	0	0	0.0244756	0	0	0.182086	0.103548	0.152283	0.115576	0.155329	0.162245	0.214541	0.167732	0.128567	0.0943716	0.0965787	0.129335	0.0441766	0.0322495	0.0360105	0.0592972
g__Cryptovalsa	0	0	0	0	0.0476229	0.0587415	0.0300232	0.103664	0.728344	0.314705	0.304565	0.335577	5.67447	4.06819	5.19363	4.39262	0.0943514	0.0748818	0.106853	0.107607	0.154618	0.153185	0.121126	0.13757
g__Cytospora	0	0	0	0	0	0	0	0	0.371333	0.176641	0.147207	0.173365	1.64583	1.50625	1.03677	0.995502	0	0	0	0	0	0	0	0.021347
g__Lophiostoma	0	0	0	0	0	0	0	0	0.123778	0.08629	0.117765	0.077051	0.278711	0.251041	0.425815	0.331108	0.948698	0.871911	0.0390424	0.042422	0.227194	0.109418	0.0294631	0.0272767
g__Phaeomoniella	0	0	0	0	0	0	0	0	0.14526	0.118776	0.0994914	0.0729957	1.79014	0.937294	1.52901	1.13165	0	0	0	0	0	0	0	0
g__Phoma	0	0	0	0.0150374	0.0192518	0.0244756	0	0.1433	0.251647	0.0751231	0.125887	0.125715	0.21702	0.211576	0.223253	0.138325	0.134788	0.0912942	0.0534265	0.0951908	0.28294	0.363959	0.545613	0.211098
g__Puccinia	0	0	0.0241012	0.0130325	0	0	0	0	0.0368264	0.0142125	0.0548218	0.0152074	0.123382	0.0789301	0.0893013	0.0718852	0.393995	0.267728	0.216788	0.297989	0.0115701	0.0161248	0	0
g__unclassified_Eurotiales	0	0	0	0	0	0	0	0	0.193339	0.0954266	0.0954305	0.0466361	0.171853	0.194036	0.115438	0.107828	0.0984987	0.0984747	0.108908	0.158306	0	0.0126695	0	0.0166032
